# Supplementary material for: Administration of Hookworm Excretory/Secretory Proteins Improves Glucose Tolerance in a Mouse Model of Type 2 Diabetes
Source: Biomolecules. 2022 Apr 26;12(5):637. doi: 10.3390/biom12050637 (PMC9138508; doi:10.3390/biom12050637)
Supplement: Supplementary file 1 [file biomolecules-12-00637-s001.zip]

Archive with 1 entries (1 files):
- biomolecules-1639916-supplementary.pdf
